# Supplementary material for: Characterization of Forage Quality, Phenolic Profiles, and Antioxidant Activity in Alfalfa (Medicago sativa L.)
Source: Plants (Basel). 2022 Oct 16;11(20):2735. doi: 10.3390/plants11202735 (PMC9612203; doi:10.3390/plants11202735)
Supplement: Supplementary file 1 [file plants-11-02735-s001.zip]

Archive with 1 entries (1 files):
- plants-1888428-supplementary.xlsx
