# Supplementary material for: Characterization of Forage Quality, Phenolic Profiles, and Antioxidant Activity in Alfalfa (Medicago sativa L.)
Source: Plants (Basel). 2022 Oct 16;11(20):2735. doi: 10.3390/plants11202735 (PMC9612203; doi:10.3390/plants11202735)
Supplement: Supplementary file 1 [file plants-11-02735-s001.zip › plants-1888428-supplementary.xlsx]

## Sheet: Table S1
Table S1. Mean values ± standard deviation of forage nutritive quality traits in alfalfa expressed in dry matter (dm).
CULTIVARS	CP			ASH			FAT			CF			NDF			ADF			ADL
L 7	22.9968	±	0.21269	11.2121	±	0.00261957	1.84484	±	0.179554	30.6735	±	0.00716651	42.5904	±	0.192536	35.4701	±	0.498928	8.04001	±	0.667885
L 19	21.6806	±	0.0953943	11.5915	±	0.120836	2.13995	±	0.0599939	31.8834	±	0.659012	43.8637	±	0.610848	37.4223	±	0.0334768	8.69505	±	0.379126
L 20	22.5343	±	0.106941	11.5048	±	0.0152772	1.86346	±	0.00763862	29.0915	±	0.336099	40.1804	±	0.374292	32.9534	±	1.50481	7.96154	±	0.198604
L 39	22.9859	±	0.326005	11.2303	±	0.026094	1.72516	±	0.249829	33.2927	±	0.391	44.3241	±	0.589065	39.5357	±	1.36992	8.76967	±	0.201258
L 40	22.1608	±	0.061276	11.4384	±	0.146184	1.56741	±	0.00550611	28.9244	±	0.661212	44.7497	±	0.452115	39.7494	±	0.0908532	8.72643	±	0.164364
L 42	20.8688	±	0.146607	10.7655	±	0.0204245	1.48208	±	0.0038088	32.8337	±	0.129264	44.2719	±	0.475608	41.7198	±	0.896861	8.70364	±	0.874933
L43	20.3534	±	0.18455	11.0353	±	0.013475	1.37061	±	0.0102866	35.6523	±	0.305789	43.5723	±	0.0911174	39.3356	±	0.238775	9.4153	±	0.16584
L 44	21.3128	±	0.0261775	10.6105	±	0.0321824	1.7342	±	0.0537469	32.5553	±	0.392319	43.49	±	0.390648	37.9741	±	0.135687	9.70287	±	0.0320437
OS 66	21.6824	±	0.0355292	10.6899	±	0.00944416	1.14437	±	0.000178079	33.7038	±	0.518769	45.5161	±	0.109627	41.6483	±	0.195816	8.38475	±	0.872739
OS 88	21.4386	±	0.183884	10.9015	±	0.00991216	1.8152	±	0.105676	33.5652	±	0.156585	44.9686	±	0.0506404	40.6933	±	0.344916	7.71221	±	0.403263
OS 99	24.7239	±	0.152926	10.9872	±	0.0887025	1.53949	±	0.198486	30.597	±	0.291514	42.9041	±	0.538935	34.7478	±	0.546152	6.90726	±	0.389939
OS 100	22.2559	±	0.244799	10.7839	±	0.0561737	1.95971	±	0.0625847	31.168	±	1.50543	40.7574	±	0.227203	38.0216	±	0.558651	7.59659	±	0.232366
OS 101	23.1147	±	0.0163067	11.138	±	0.0241984	1.68822	±	0.0982302	31.0097	±	0.529372	42.3573	±	0.396522	40.3646	±	0.412494	8.30302	±	0.358145
OS 200	23.3416	±	0.2719	10.3926	±	0.0349161	1.72222	±	0.0785674	27.9069	±	0.177579	43.9646	±	0.663219	38.6297	±	0.315589	8.00429	±	0.0673933
Florida 66	23.138	±	0.512187	11.23	±	0.0051699	1.7421	±	0.0463717	31.4075	±	0.420562	43.5967	±	0.290872	36.5731	±	0.0397405	7.77882	±	0.00961597
Torlesse	21.4907	±	0.555671	11.2794	±	0.0558345	1.39417	±	0.0582425	32.4005	±	0.163772	43.9336	±	0.280048	39.3256	±	0.776378	8.64066	±	0.443698
Seed Force 4	21.4199	±	0.351902	10.7816	±	0.128086	1.94828	±	0.102066	34.4504	±	0.254296	47.2054	±	0.219138	37.9506	±	0.0196286	7.72241	±	0.0102032
Average	22.2058	±	1.08848	11.0337	±	0.33568	1.68714	±	0.248319	31.8304	±	2.05365	43.6615	±	1.65689	38.3597	±	2.39749	8.29791	±	0.694233

## Sheet: Table S2
Table S2. Mean values ± standard deviation of TPC and AOA of soluble and bound phenolics extracts of alfalfa.
CULTIVARS	TPCS			AOAS			TPCB			AOAB			TPCS+B
L 7	5.66511	±	0.295034	12.5855	±	0.192972	7.88538	±	0.170809	21.301	±	1.26047	13.6
L 19	5.54553	±	0.231164	10.4592	±	0.252638	7.12046	±	0.180876	19.2963	±	1.19392	12.6
L 20	6.41973	±	0.367465	11.7026	±	0.399914	8.04016	±	0.317612	21.0858	±	0.533218	14.4
L 39	5.40035	±	0.0912562	13.2108	±	0.190684	8.02258	±	0.435284	19.8091	±	0.482794	13.4
L 40	6.52956	±	0.198429	10.2352	±	0.29987	7.86992	±	0.208108	21.5048	±	0.0769935	14.4
L 42	6.25267	±	0.290602	9.3256	±	0.184024	7.41134	±	0.229551	20.8546	±	0.654308	13.7
L43	5.54412	±	0.312853	9.78571	±	0.0241801	7.86523	±	0.0914493	21.3838	±	0.120901	13.4
L 44	5.75315	±	0.0158693	10.601	±	0.0358758	7.41221	±	0.176942	21.3514	±	1.00851	13.2
OS 66	5.60651	±	0.0171284	13.4122	±	0.0450734	8.01729	±	0.354802	20.6268	±	0.635126	13.6
OS 88	6.44755	±	0.396724	14.1617	±	0.703432	7.18898	±	0.0466734	17.5206	±	0.974294	13.6
OS 99	5.32798	±	0.300227	11.7288	±	0.273121	8.035	±	0.569621	22.4631	±	0.41172	13.3
OS 100	6.20828	±	0.237161	13.7431	±	0.380772	6.48375	±	0.347999	17.75	±	0.282508	12.7
OS 101	6.01053	±	0.268838	11.3038	±	0.581161	7.38153	±	0.105906	18.0149	±	0.437917	13.4
OS 200	6.19109	±	0.300254	10.6119	±	0.326688	7.2061	±	0.152535	20.411	±	0.0362987	13.4
Florida 66	5.68448	±	0.153156	11.6627	±	0.327415	8.65	±	0.208553	23.9042	±	0.163707	14.3
Torlesse	4.98554	±	0.168791	10.4474	±	0.165556	8.37346	±	0.278906	22.6993	±	0.621843	13.4
Seed Force 4	5.23618	±	0.225671	9.57685	±	0.093461	8.20058	±	0.283099	23.3861	±	0.475432	13.4
Average	5.81226	±	0.465506	11.4444	±	1.51527	7.71553	±	0.542766	20.786	±	1.86094

## Sheet: Table S3
Table S3. Mean values ± standard deviation of soluble phenolics in alfalfa. 4-HBA—4-hydroxybenzoic; CAT—catehin; CA—caffeic acid; SA—syringic acid; ECAT—epicatehin; p-COA—p-coumaric acid; FA—ferulic acid; RUT—rutin; API—apigenin.
CULTIVARS	4-HBA			CAT			CA			SA			ECAT			p-COA			FA			RUT			API			TPHPLC S
L 7	36.06	±	1.17292	289.69	±	4.09684	72.77	±	0.926211	50.94	±	1.15264	151.78	±	4.29299	79.6	±	0.562857	105.424	±	2.23863	108.072	±	1.22392	81.7203	±	1.73355	976.057	±	17.4005
L 19	28.85	±	0.0816001	391.94	±	3.88001	74.6053	±	1.5842	30.6	±	1.29825	78.09	±	1.65654	57.96	±	1.31149	79.83	±	1.12897	138.62	±	0.392077	45.9008	±	0.908789	926.396	±	12.2419
L 20	33.25	±	0.235113	347.56	±	6.88134	86.43	±	2.56684	38.11	±	0.485061	105.04	±	2.52533	56.63	±	0.560608	77.057	±	2.17732	173.21	±	4.89912	48.4839	±	0.549082	965.771	±	20.8798
L 39	27.9	±	0.394566	348.12	±	3.44621	81.52	±	2.65159	37.35	±	0.792313	91.24	±	1.1613	51.8518	±	1.46513	57.03	±	2.41958	118.29	±	0.836437	34.7443	±	0.786174	848.046	±	13.9533
L 40	42.8	±	1.2711	393.61	±	5.56649	78.59	±	0.555715	51.29	±	1.01549	95.67	±	0.676489	76.6	±	2.49156	147.52	±	3.54662	123.95	±	1.22704	97.8129	±	2.7638	1107.84	±	19.1143
L 42	41.66	±	0.294581	385.58	±	8.17939	78.3416	±	1.66354	53.55	±	0.757311	82.56	±	1.86812	71.02	±	0.502187	141.64	±	4.00618	189.3	±	1.33855	107.208	±	3.79036	1150.86	±	22.4002
L43	25.25	±	0.499924	238.95	±	7.77231	71.14	±	0.503036	34.34	±	0.971282	111.34	±	1.41713	52.76	±	0.746139	75.2647	±	0.852375	163.69	±	3.47239	54.7328	±	0.154808	827.467	±	16.3894
L 44	30.72	±	1.30334	422.41	±	11.9476	69.3	±	2.25411	33.1932	±	0.937906	80.45	±	0.568867	54.04	±	1.60491	74.04	±	0.732959	139.83	±	0.988747	53.7395	±	0.683992	957.723	±	21.0224
OS 66	3.89	±	0.0110026	407.41	±	14.4041	71.64	±	1.01314	35.08	±	0.446496	74.8047	±	2.11368	59.0386	±	0.662644	66.74	±	1.60454	104.504	±	2.95288	40.0077	±	0.509215	863.115	±	22.3924
OS 88	12.5	±	0.406586	440.27	±	1.24527	69.33	±	2.059	38.7612	±	0.438972	71.26	±	0.503884	85.2447	±	0.965399	151.52	±	2.99994	94.05	±	0.266014	101.012	±	1.42853	1063.95	±	10.3136
OS 99	27.42	±	0.814332	146.44	±	6.21292	71.06	±	1.40692	35.59	±	1.50996	122.917	±	1.39204	57.6329	±	1.22258	63.04	±	0.44576	108.65	±	3.07309	43.991	±	0.870978	676.741	±	16.9486
OS 100	14.98	±	0.211849	359.1	±	11.6804	74.85	±	1.58781	33.61	±	0.950634	58.7812	±	1.24818	49.26	±	2.08992	60.17	±	1.78696	99.91	±	1.97812	33.152	±	0.23442	783.813	±	21.7683
OS 101	36.43	±	0.772797	262.95	±	9.29669	83.59	±	2.4825	42.88	±	0.848981	92.96	±	1.31465	51.92	±	0.36713	63.295	±	4.90025	132.95	±	0.376039	30.5434	±	1.11146	797.518	±	19.2476
OS 200	31.65	±	0.939957	423.86	±	1.19886	78.82	±	2.22937	38.02	±	0.376379	81.8418	±	2.31252	60.37	±	1.19527	88.43	±	2.87635	99.39	±	2.10838	55.6646	±	0.787217	958.046	±	14.0243
Florida 66	27.19	±	1.15357	295.75	±	6.2738	75.03	±	0.530542	40.02	±	0.565968	163.954	±	4.63268	62.6	±	1.85913	114.19	±	1.4534	121.848	±	2.58737	72.4173	±	1.43379	972.999	±	20.4903
Torlesse	27.18	±	0.538137	306.79	±	2.16933	73.23	±	0.207126	37.79	±	0.748204	75.0848	±	1.59438	54.91	±	2.32963	85.76	±	1.94053	86.53	±	1.22372	50.5901	±	1.42947	797.865	±	12.1805
Seed Force 4	23.68	±	0.502329	290.799	±	6.17495	73.62	±	0.728801	44.28	±	1.25243	84.07	±	2.02118	58.75	±	1.24628	95.78	±	1.21908	116.94	±	3.47294	46.3104	±	1.11338	834.229	±	17.7314
Average	27.73	±	10.0262	338.308	±	78.317	75.5216	±	4.98439	39.7297	±	6.74662	95.4025	±	28.2473	61.1875	±	10.5649	90.9842	±	30.9446	124.69	±	28.7672	58.7077	±	24.3842	912.261	±	125.303

## Sheet: Table S4
Table S4. Mean values ± standard deviation of bound phenolics in alfalfa. p-COA—p-coumaric acid; FA—ferulic acid; QUE—quercetin; MYR—myricetin; API—apigenin.
CULTIVARS	p-COA			FA			QUE			MYR			API			TPHPLC B
L 7	924.4	±	5.65685	2189.88	±	14.2836	69.76	±	1.41421	162.951	±	4.24264	66.2	±	3.11127	3413.19	±	21.8531
L 19	1051.26	±	42.5608	2026.33	±	28.4398	73.32	±	4.52548	211.876	±	4.16132	66.355	±	0.954594	3429.15	±	14.1704
L 20	972.01	±	1.41421	2300.99	±	7.07107	73.6	±	1.83848	331.984	±	0.981186	80.73	±	6.12354	3759.31	±	20.3983
L 39	970.98	±	5.79828	2076.37	±	9.89949	94.17	±	1.55563	367.695	±	5.65685	65.37	±	1.83848	3574.58	±	5.71696
L 40	986.9	±	2.27688	2222.46	±	2.98399	78.645	±	3.55675	382.048	±	3.01681	90.2	±	0.282843	3760.25	±	2.785
L 42	989.66	±	4.99217	2287.96	±	5.65685	61.13	±	1.59806	311.969	±	5.65685	106.17	±	7.07107	3756.89	±	24.975
L43	968.965	±	1.32229	2209.86	±	13.7886	91.165	±	3.11834	337.144	±	0.192542	67.545	±	1.57685	3674.68	±	15.657
L 44	1037.07	±	2.85671	2364.51	±	14.7078	73.41	±	3.11127	164.475	±	5.65685	55.69	±	2.82843	3695.16	±	26.1028
OS 66	1164.51	±	14.1563	2396.54	±	7.5519	115.56	±	2.82843	189.247	±	36.0485	78.36	±	1.45664	3944.22	±	43.2681
OS 88	963.665	±	8.0398	2054.23	±	17.112	66.205	±	2.99106	345.308	±	2.65477	87.9	±	2.82843	3517.31	±	21.0997
OS 99	949.96	±	2.37588	2294.24	±	3.62039	96.28	±	2.71529	241.249	±	7.66072	87.2	±	1.69706	3668.93	±	14.6681
OS 100	718.94	±	5.4023	1717.64	±	9.34088	68.66	±	7.24077	330.292	±	9.79003	121.709	±	1.23499	2957.25	±	35.3813
OS 101	907.115	±	18.3353	1952.22	±	20.2728	64.895	±	4.77297	117.147	±	9.55828	105.5	±	5.79828	3146.88	±	51.3483
OS 200	1007.97	±	2.85671	2229.43	±	7.63675	68.73	±	1.69706	147	±	4.24264	85.06	±	5.65685	3538.19	±	22.3587
Florida 66	1032.9	±	3.36583	2447.38	±	10.7197	89.3	±	0.777817	502.164	±	28.8101	91.875	±	3.42947	4163.62	±	36.1039
Torlesse	1069.51	±	3.39411	2297.96	±	2.87085	94.33	±	4.28507	451.505	±	18.6381	65.9635	±	3.21527	3979.27	±	24.4102
Seed Force 4	1006.92	±	4.73054	2302.07	±	17.3029	89.3	±	2.26274	403.578	±	6.29017	64.57	±	0.424264	3866.44	±	15.9625
Average	983.691	±	91.0353	2198.24	±	183.028	80.4976	±	14.7796	293.978	±	114.084	81.5528	±	18.017	3637.96	±	297.425

## Sheet: Table S5-8
Table S5. Correlation matrix (Pearson (p < 0.05)) of traits measured in alfalfa.
	P	ASH	FAT	CF	NDF	ADF	ADL	TPCS	AOAS	TPCB	AOAB	4-HBAS	CATS	CAS	SAS	ECATS	p-COAS	FAS	RUTS	APIS	TPHPLC S	p-COAB	FAB	QUEB	MYRB	APIB	TPHPLC B
P	1
ASH	0.101858	1
FAT	0.167039	0.237237	1
CF	-0.647363	-0.158663	-0.25209	1
NDF	-0.347734	-0.276223	-0.238317	0.490177	1
ADF	-0.507729	-0.364121	-0.471622	0.444559	0.555541	1
ADL	-0.643462	0.049678	-0.261677	0.340301	0.146188	0.407701	1
TPCS	-0.026363	-0.067139	0.175231	-0.480151	-0.319023	0.096928	-0.068305	1
AOAS	0.326777	-0.034345	0.093454	-0.014141	-0.25215	-0.032224	-0.411141	0.163145	1
TPCB	0.138842	0.328488	-0.388888	0.141723	0.286148	-0.234619	-0.032715	-0.515035	-0.197037	1
AOAB	0.061705	0.078943	-0.266935	0.033677	0.286755	-0.348597	-0.007522	-0.502695	-0.513009	0.821532	1
4-HBAS	0.164614	0.342105	0.146758	-0.476704	-0.205696	-0.204127	0.24781	0.208751	-0.617924	0.093045	0.231063	1
CATS	-0.410779	-0.235	0.143558	-0.098307	0.200884	0.414827	0.341428	0.522237	0.155234	-0.444166	-0.407072	-0.142939	1
CAS	0.294908	0.355012	0.177387	-0.506922	-0.390012	-0.133938	-0.037386	0.389303	-0.094515	0.012341	-0.171439	0.505518	0.041581	1
SAS	-0.003862	0.074852	-0.093384	-0.198384	0.194551	0.165984	-0.059294	0.315166	-0.270164	0.190828	0.199276	0.593613	-0.011674	0.272016	1
ECATS	0.449373	0.342256	-0.002035	-0.180378	-0.189487	-0.537333	-0.214177	-0.166099	-0.036343	0.594815	0.545586	0.332437	-0.556413	0.013291	0.286767	1
p-COAS	-0.069982	0.065614	0.036106	-0.128796	0.286523	0.128366	-0.170638	0.435719	0.128345	0.00825	-0.035612	0.152541	0.300015	-0.205201	0.631141	0.215179	1
FAS	-0.281924	0.058347	0.008771	-0.066523	0.364768	0.263075	-0.026642	0.483187	-0.168074	0.041717	0.090712	0.271685	0.359269	-0.109494	0.667712	0.108973	0.878111	1
RUTS	-0.358658	0.190667	-0.017728	0.107455	-0.222194	-0.069814	0.430086	0.272953	-0.512767	-0.007198	0.074064	0.49335	-0.019388	0.384339	0.208408	0.114934	-0.096228	0.090301	1
APIS	-0.267646	0.023562	-0.082115	-0.065563	0.248437	0.216398	0.059435	0.482079	-0.151226	0.020411	0.095639	0.332077	0.318572	-0.159481	0.671621	0.196809	0.888691	0.95646	0.190023	1
TPHPLC S	-0.340696	0.044102	0.088199	-0.186473	0.172917	0.227294	0.269605	0.650664	-0.156754	-0.111994	-0.054023	0.37553	0.660738	0.136719	0.566166	0.029972	0.726067	0.830305	0.360524	0.849231	1
p-COAB	-0.238359	0.011707	-0.440217	0.214699	0.589217	0.212908	0.341567	-0.35467	-0.290547	0.543504	0.467346	-0.103797	0.228371	-0.192244	-0.078674	0.026001	0.083451	0.11455	0.030596	0.090352	0.188341	1
FAB	-0.048049	-0.09107	-0.469829	0.058221	0.370782	-0.138933	0.135265	-0.276195	-0.386869	0.753684	0.824381	0.112499	-0.076357	-0.17825	0.164698	0.413963	0.137925	0.204258	0.176854	0.245449	0.206814	0.765632	1
QUEB	0.04598	0.023465	-0.566654	0.387077	0.381523	0.044346	-0.010655	-0.658023	0.111259	0.656722	0.494007	-0.497969	-0.315065	-0.294897	-0.333328	0.124354	-0.3221	-0.373323	-0.289129	-0.389651	-0.499969	0.527844	0.468673	1
MYRB	-0.216804	0.325144	-0.027934	0.247736	0.190669	-0.021383	-0.103922	-0.135993	-0.07332	0.485008	0.424617	-0.074676	-0.110729	-0.005895	0.106006	0.133857	0.056954	0.339986	-0.028207	0.231223	0.087751	0.013016	0.179731	0.274511	1
APIB	0.228136	-0.147501	0.00805	-0.33254	-0.372981	0.184929	-0.447587	0.596863	0.227084	-0.446136	-0.423014	0.013152	0.006901	0.318069	0.234566	-0.121001	0.062052	0.172301	0.041468	0.137448	0.087421	-0.58684	-0.45958	-0.393996	0.026963	1
TPHPLC B	-0.16958	0.064488	-0.462247	0.195658	0.478017	-0.015126	0.12028	-0.327225	-0.335838	0.821797	0.812143	-0.015133	-0.0348	-0.16618	0.115577	0.312895	0.120018	0.283053	0.095522	0.256353	0.199025	0.772902	0.914108	0.581091	0.513434	-0.411092	1
Values in bold are different from 0 with a significance level alpha=0.05
Table S6. Eigenvalues
	F1	F2	F3	F4	F5	F6	F7	F8	F9	F10	F11	F12	F13	F14	F15	F16
Eigenvalue	6.33766	5.54487	4.18958	2.70543	1.60109	1.53719	1.35909	1.01636	0.978518	0.54685	0.416412	0.28175	0.162567	0.153986	0.119203	0.049456
Variability (%)	23.4728	20.5365	15.517	10.0201	5.92995	5.69329	5.03366	3.76428	3.62414	2.02537	1.54227	1.04352	0.6021	0.57032	0.44149	0.18317
Cumulative %	23.4728	44.0094	59.5263	69.5464	75.4764	81.1697	86.2033	89.9676	93.5918	95.6171	97.1594	98.2029	98.805	99.3753	99.8168	100
Table S7. Factor loadings and correlations between variables and factors.
	F1	F2	F3	F4	F5	F6	F7	F8	F9	F10	F11	F12	F13	F14	F15	F16
P	-0.199639	0.348011	-0.665648	-0.379613	-0.378726	0.043213	0.042719	-0.156106	0.10086	-0.033989	-0.011624	-0.183258	0.084064	0.120805	-0.113121	-0.028988
ASH	0.054313	-0.046749	-0.503568	0.178258	0.424116	-0.275745	-0.396828	-0.152349	0.415195	0.111187	0.281146	0.006971	-0.020124	-0.077461	-0.030362	-0.041805
FAT	-0.513121	0.023091	-0.244813	0.02492	0.283473	-0.606696	0.096658	-0.249247	-0.277424	-0.236039	-0.051258	-0.112667	-0.030062	-0.063292	-0.008628	-0.05227
CF	0.421476	0.146118	0.606754	0.076015	0.525768	0.090315	0.122193	0.161929	0.102121	-0.281719	-0.053731	-0.025031	-0.031951	0.075771	-0.012632	-0.033282
NDF	0.568772	-0.262641	0.495168	-0.204654	-0.000863	0.016964	0.177383	-0.442347	-0.030853	-0.226585	0.045175	-0.09733	0.165376	-0.0407	-0.001262	-0.01434
ADF	0.018676	-0.282412	0.764737	0.018259	-0.022507	0.44451	-0.037189	-0.223241	0.222187	0.020778	-0.020591	-0.178196	-0.049733	0.014331	0.027037	-0.00606
ADL	0.224439	-0.219475	0.407513	0.721504	0.001131	-0.111775	-0.014227	0.08621	0.271133	0.236007	-0.219428	-0.102371	0.054318	-0.033846	0.003794	-0.052356
TPCS	-0.650101	-0.58204	-0.023441	-0.045812	-0.186106	0.07136	-0.267292	0.216841	-0.095851	-0.020638	0.023128	0.028999	0.203299	-0.039475	0.132334	-0.079796
AOAS	-0.370741	0.315854	0.144592	-0.632272	-0.016516	-0.144736	-0.324861	0.220597	0.308772	-0.115135	-0.21023	0.026308	-0.029931	0.049782	-0.08678	-0.047991
TPCB	0.851674	0.017291	-0.413294	-0.10715	0.044647	0.068914	-0.188298	-0.053475	0.12223	-0.07027	-0.10449	0.048743	-0.025871	0.037227	0.091288	-0.058654
AOAB	0.830716	-0.060129	-0.422495	0.004057	-0.016368	0.025751	0.120551	-0.006735	-0.280464	0.095549	-0.093503	0.032612	-0.00333	-0.111455	-0.047204	-0.003352
4-HBAS	-0.078605	-0.481253	-0.595589	0.496185	-0.059291	0.073942	0.225261	-0.224221	0.098275	0.138319	-0.054415	-0.045108	0.026968	0.096985	-0.07965	-0.032069
CATS	-0.25881	-0.469601	0.560006	0.031085	-0.30852	-0.357322	-0.342366	-0.074145	-0.118984	0.02546	-0.151773	-0.023336	-0.052058	-0.07512	-0.071623	0.021811
CAS	-0.346812	-0.103765	-0.466032	0.392201	-0.166075	0.224481	-0.484417	-0.300021	0.06118	-0.250202	-0.103712	0.052897	-0.006627	0.05925	0.078581	0.07532
SAS	0.014626	-0.732743	-0.308755	-0.099811	0.046159	0.344907	0.202035	-0.219531	0.173469	-0.128405	-0.174604	0.210674	-0.081417	-0.124684	-0.053255	-0.031897
ECATS	0.330027	-0.073229	-0.740088	-0.182649	0.075881	-0.050602	0.171543	0.294827	0.229438	-0.085305	-0.139403	-0.268891	-0.012304	-0.111478	0.107689	0.064269
p-COAS	-0.030686	-0.777632	-0.019377	-0.512595	0.03157	-0.179235	0.145999	0.03647	0.227247	-0.03248	0.09154	0.108862	0.031523	0.023042	0.012507	0.02902
FAS	0.050596	-0.919918	0.021248	-0.316807	0.164951	-0.01819	0.021513	-0.043277	-0.053406	0.05622	0.094717	-0.032886	0.008589	0.037448	0.050308	-0.020601
RUTS	0.00737	-0.358148	-0.176475	0.719656	0.12403	0.140841	-0.066546	0.378564	-0.060076	-0.319877	0.121488	-0.010088	0.067432	0.017774	-0.117669	0.012982
APIS	0.04835	-0.924796	-0.010658	-0.258216	0.113692	-0.011094	0.108341	0.149069	0.042889	0.101805	0.039562	-0.015534	0.016936	0.087477	-0.063304	0.051588
TPHPLC S	-0.085652	-0.947043	0.061381	0.021696	-0.090592	-0.190753	-0.142253	0.086733	-0.002482	-0.051597	-0.077468	-0.069646	-0.014244	-0.036384	-0.052459	0.037212
p-COAB	0.765446	-0.160572	0.231674	0.090621	-0.397231	-0.210417	-0.168335	-0.078786	0.099197	-0.089452	0.226452	-0.072636	-0.12131	0.01317	0.020707	0.009764
FAB	0.839957	-0.246912	-0.178934	0.000214	-0.354947	-0.033052	-0.012	0.198522	-0.149769	-0.058513	-0.011356	0.031765	-0.038877	0.043454	0.000592	-0.066791
QUEB	0.742155	0.483424	0.121625	-0.201464	-0.059735	0.136353	-0.241978	0.002751	0.126237	0.002465	0.028892	0.03757	0.169756	-0.143798	-0.101089	0.038763
MYRB	0.385151	-0.159299	-0.122024	-0.202542	0.621153	0.111204	-0.451612	-0.118127	-0.312651	0.160025	-0.135906	-0.053828	0.039452	0.082275	-0.016506	0.030646
APIB	-0.625794	-0.131811	-0.103632	-0.243175	0.024007	0.609128	-0.169514	0.093469	-0.188386	0.016755	0.13874	-0.162341	-0.112088	-0.11489	-0.050444	-0.048665
TPHPLC B	0.89788	-0.246157	-0.08624	-0.074563	-0.103266	0.001586	-0.254427	0.058539	-0.186866	-0.000868	0.020034	-0.031299	-0.044276	0.048225	-0.007708	-0.02738
Values in bold correspond for each variable to the factor for which the correlation is the largest
Table S8. Factor scores.
	F1	F2	F3	F4	F5	F6	F7	F8	F9	F10	F11	F12	F13	F14	F15	F16
L 7	-0.2298	-0.52998	-1.23766	-0.85752	0.10194	-1.07092	1.75245	0.4611	1.79807	-0.10827	-1.16296	1.05551	-0.89368	-0.95308	-0.04799	0.77225
L 19	-0.45419	0.2961	0.35208	1.12222	0.50362	-2.11268	-0.00305	-0.80227	0.26175	-0.20295	2.18109	-1.07	-0.41808	-0.81516	-0.80842	0.71849
L 20	-0.43426	-0.05557	-1.70909	0.9787	-0.3298	-0.78361	-2.05584	1.08865	-0.65754	-0.83563	0.24312	1.77571	0.05101	0.46647	0.53737	-0.04532
L 39	0.12459	0.86769	0.14586	0.32608	0.39537	-0.09539	-1.13067	-1.18527	1.32151	-0.82793	-1.90713	-0.64927	0.99904	1.29403	-1.34232	0.59087
L 40	0.00336	-1.88575	-0.51831	-0.1207	-0.11422	0.39611	-0.68642	-1.10228	0.56654	1.55647	0.30144	0.22071	2.00823	-1.26901	-0.1747	-0.89799
L 42	-0.13707	-2.19785	0.34426	0.90421	0.14749	1.7098	0.4346	0.47783	-0.52433	-0.7726	0.25912	0.02312	-1.09501	0.56902	-1.73334	0.66647
L43	0.86673	0.41222	0.61622	1.33523	1.40586	0.7273	0.63317	1.6409	0.46688	0.4289	0.13127	-0.21907	1.41357	-0.07645	1.48592	1.30273
L 44	0.31445	0.00306	0.91641	1.32133	-0.99364	-1.33979	0.99623	1.0742	-0.61203	0.72679	-1.20123	-0.30422	0.06708	0.40689	-0.52698	-2.13527
OS 66	1.14456	0.72019	1.74251	-0.85901	-1.68407	0.60583	-1.08726	0.74976	0.87915	-0.80372	0.45451	0.55161	-0.32215	-1.54323	-0.30545	0.01146
OS 88	-0.84819	-1.1375	1.49447	-2.05311	0.80947	-0.90711	-0.26568	0.45664	0.26382	-0.3907	0.61106	0.02324	0.22791	1.7528	0.94997	-0.46556
OS 99	0.42951	1.44921	-1.42786	-1.14542	-0.47054	0.69875	1.21194	0.51462	-0.19127	0.2249	1.59043	0.07605	1.03678	1.13251	-1.356	-0.40179
OS 100	-2.37942	1.2704	0.53813	-0.60833	1.07387	0.64674	-0.3353	0.44023	-1.25451	0.93405	-0.78534	0.2444	-0.18265	-1.24706	-0.72042	0.12512
OS 101	-1.35982	0.59361	-0.41028	0.90992	-0.35898	1.48489	0.37716	-0.81896	1.35673	-0.73337	0.45685	-0.64506	-0.88074	0.13983	1.57085	-1.56465
OS 200	-0.69177	-0.17998	0.05617	-0.11539	-2.45092	-0.10849	0.55188	-0.84917	-1.19118	0.38467	-0.41379	-0.56353	0.40345	0.47503	1.1319	1.93951
Florida 66	1.1628	-0.32945	-1.38229	-1.02958	0.45752	-0.01105	-0.88656	0.68524	-0.77268	-0.08627	-0.5874	-2.59277	-0.9057	-0.61619	0.47008	-0.26362
Torlesse	1.33421	0.51213	0.24271	0.08316	0.50285	0.21451	-0.52215	-1.12804	0.02717	2.28862	0.14911	1.04554	-1.90121	0.99993	0.30894	0.20684
Seed Force 4	1.15432	0.19146	0.23665	-0.19181	1.00417	-0.05488	1.01548	-1.70317	-1.73808	-1.78297	-0.32017	1.02805	0.39214	-0.71634	0.56058	-0.55955
